# Supplementary material for: Lanostane Triterpenoids and Ergostane Steroids from Ganoderma luteomarginatum and Their Cytotoxicity
Source: Molecules. 2022 Oct 18;27(20):6989. doi: 10.3390/molecules27206989 (PMC9611895; doi:10.3390/molecules27206989)
Supplement: Supplementary file 1 [file molecules-27-06989-s001.zip]

Archive with 1 entries (1 files):
- molecules-1949877-supplementary.pdf
